# Supplementary material for: Signal Transducer and Activator of Transcription 4 (STAT4) Association with Pituitary Adenoma
Source: Medicina (Kaunas). 2024 Nov 14;60(11):1871. doi: 10.3390/medicina60111871 (PMC11596619; doi:10.3390/medicina60111871)
Supplement: Supplementary file 1 [file medicina-60-01871-s001.zip]

Archive with 1 entries (1 files):
- medicina-3250186-supplementary.pdf
